# Supplementary material for: Integrating High-Value Cost-Conscious Care into an Existing Medical School Curriculum
Source: MedEdPORTAL. 2025 Jan 28;21:11490. doi: 10.15766/mep_2374-8265.11490 (PMC11772531; doi:10.15766/mep_2374-8265.11490)
Supplement: Supplementary file 1 — Clinical Informatics Pearl 1.docxClinical Informatics Pearl 2.docxClinical Informatics Pearl 3.docxGamified Clinical Skills Lab.pptxCost Worksheet.docxFacilitator Guide.docxPre- and Postsurvey.docx [file mep_2374-8265.11490-s001.zip]

Archive with 8 entries (8 files):
- A. Clinical Informatics Pearl 1.docx
- B. Clinical Informatics Pearl 2.docx
- C. Clinical Informatics Pearl 3.docx
- D. Gamified Clinical Skills Lab.pptx
- F. Facilitator Guide.docx
- E. Cost Worksheet.docx
- G. Pre- and Postsurvey.docx
- _Educational Summary Report_11490.pdf
